# Supplementary material for: Consecutive Ink Writing of Conducting Polymer and Graphene Composite Electrodes for Foldable Electronics-Related Applications
Source: Polymers (Basel). 2022 Dec 3;14(23):5294. doi: 10.3390/polym14235294 (PMC9736600; doi:10.3390/polym14235294)
Supplement: Supplementary file 1 [file polymers-14-05294-s001.zip]

Archive with 1 entries (1 files):
- polymers-2063909-supplementary.pdf
